# Supplementary material for: Theoretical and Experimental Study of Different Side Chains on 3,4-Ethylenedioxythiophene and Diketopyrrolopyrrole-Derived Polymers: Towards Organic Transistors
Source: Int J Mol Sci. 2024 Jan 16;25(2):1099. doi: 10.3390/ijms25021099 (PMC10816275; doi:10.3390/ijms25021099)
Supplement: Supplementary file 1 [file ijms-25-01099-s001.zip]

Archive with 1 entries (1 files):
- ijms-2804743-supplementary.pdf
